# Supplementary material for: 3D Visualization of Developmental Toxicity of 2,4,6-Trinitrotoluene in Zebrafish Embryogenesis Using Light-Sheet Microscopy
Source: Int J Mol Sci. 2016 Nov 17;17(11):1925. doi: 10.3390/ijms17111925 (PMC5133921; doi:10.3390/ijms17111925)
Supplement: Supplementary file 1 [file ijms-17-01925-s001.zip]

Archive with 10 entries (8 files):
- ijms-150877-Supplementary Materials/
- ijms-150877-Supplementary Materials/ijms-150877 Figure S1.pdf
- ijms-150877-Supplementary Materials/Supplementary Videos/
- ijms-150877-Supplementary Materials/Supplementary Videos/Supplementary Video 1A.avi
- ijms-150877-Supplementary Materials/Supplementary Videos/Supplementary Video 1B.avi
- ijms-150877-Supplementary Materials/Supplementary Videos/Supplementary Video 1C.avi
- ijms-150877-Supplementary Materials/Supplementary Videos/Supplementary Video 1D.avi
- ijms-150877-Supplementary Materials/Supplementary Videos/Supplementary Video 1E.avi
- ijms-150877-Supplementary Materials/Supplementary Videos/Supplementary Video 2A.avi
- ijms-150877-Supplementary Materials/Supplementary Videos/Supplementary Video 2B.avi
